# Supplementary material for: The Prevalence, Risk Factors, and Clinical Outcomes of Vitamin C Deficiency in Adult Hospitalised Patients: A Retrospective Observational Study
Source: Nutrients. 2025 Mar 25;17(7):1131. doi: 10.3390/nu17071131 (PMC11990434; doi:10.3390/nu17071131)
Supplement: Supplementary file 1 [file nutrients-17-01131-s001.zip]

Archive with 1 entries (1 files):
- nutrients-3546859-supplementary.pdf
